# Supplementary material for: Mechanical energetics and dynamics of uphill double-poling on roller-skis at different incline-speed combinations
Source: PLoS One. 2019 Feb 22;14(2):e0212500. doi: 10.1371/journal.pone.0212500 (PMC6386318; doi:10.1371/journal.pone.0212500)
Supplement: S1 File — (XLSX) [file pone.0212500.s001.xlsx]

## Sheet: Speed
0.05			0.12
Low	Mod	High	Low	Mod	High
2.57934	3.43567	4.31033	1.33048	1.76939	2.20722
2.57169	3.41505	4.30089	1.32825	1.7656	2.20316
2.56989	3.42372	4.29506	1.32969	1.75097	2.19563
2.57798	3.43516	4.30591	1.36	1.77086	2.20804
2.58434	3.44366	4.32073	1.33199	1.77064	2.20722
2.5789	3.43327	4.30456	1.33538	1.77529	2.20244
2.57808	3.43695	4.31388	1.3329	1.77175	2.21119
2.54926	3.43916	4.32187	1.33481	1.77473	2.21523
2.5688	3.42435	4.30071	1.32594	1.76127	2.19687
2.57423	3.43202	4.30389	1.33035	1.76808	2.20433
2.56893	3.43216	4.32509	1.33441	1.77288	2.18914
2.5838	3.44524	4.29893	1.32812	1.76789	2.21577
2.59008	3.45613	4.33777	1.33647	1.77675	2.21944
2.58156	3.43574	4.30817	1.33489	1.77304	2.21081

## Sheet: Pmean
0.05			0.12
Low	Mod	High	Low	Mod	High
139.971	185.727	233.085	139.686	186.481	232.971
126.41	167.908	211.596	131.436	182.956	228.905
125.93	168.031	211.121	126.693	167.548	210.636
152.358	203.042	254.131	156.904	204.634	255.365
139.245	185.665	232.981	140.119	186.681	233.028
134.824	179.523	225.273	137.477	183.009	227.287
151.818	203.103	254.668	154.389	205.485	256.891
127.889	172.613	217.399	131.294	174.777	218.719
154.167	205.559	258.708	154.296	205.437	256.433
138.444	185.051	231.84	138.655	184.643	230.525
133.428	178.735	225.433	133.797	178.24	220.293
131.511	175.243	218.921	129.553	173.386	217.579
154.266	206.516	259.566	153.733	204.729	256.214
171.207	228.17	285.989	170.723	227.144	283.53

## Sheet: Mean Po
0.05			0.12
Low	Mod	High	Low	Mod	High
138.241	185.513	231.366	140.384	185.913	232.962
125.589	165.378	209.164	130.837	183.002	229.422
125.542	167.983	210.262	126.312	166.699	210.628
151.329	201.706	253.873	156.522	204.866	253.283
138.709	184.937	231.407	140.056	186.988	233.947
135.581	179.062	224.737	136.345	181.963	226.086
151.08	200.573	254.384	153.707	205.667	255.995
128.206	171.429	216.188	130.977	174.385	218.236
154.336	202.884	258.401	157.054	204.48	254.456
139.634	184.918	231.483	138.549	183.426	229.671
133.478	177.686	226.371	133.367	178.843	221.306
131.168	174.254	218.881	129.995	173.042	216.295
155.092	207.765	258.99	153.975	204.049	256.081
171.488	227.513	285.31	169.826	227.14	283.266

## Sheet: Cycle Rate
0.05			0.12
Low	Mod	High	Low	Mod	High
0.788229	0.871297	0.937551	0.853396	0.850159	0.917993
0.842405	0.900028	0.954759	0.937207	0.972326	1.02057
0.842405	0.893368	0.927115	0.658183	0.825403	0.929512
0.909091	0.926171	0.956023	0.934262	0.929368	0.919898
0.868691	0.859528	0.90535	0.969171	1.0065	1.07678
0.847697	0.930233	0.96792	0.884956	0.964118	1.03591
0.865052	0.859107	0.837704	0.859476	0.952381	0.928962
0.82341	0.799902	0.765219	0.943533	0.98341	0.96291
0.837004	0.921582	0.892996	0.966788	1.00172	1.02041
0.820569	0.801049	0.863227	0.896414	0.952122	0.96637
0.925032	0.959079	0.960615	1.02169	1.03199	1.04283
0.742721	0.796052	0.845737	0.666667	0.777027	0.852951
0.779788	0.777884	0.847594	0.871344	0.909091	0.917431
0.834924	0.85702	0.858593	0.809436	0.875	0.922805

## Sheet: Poling time
0.05			0.12
Low	Mod	High	Low	Mod	High
0.597667	0.494571	0.43113	0.717263	0.67575	0.603238
0.520923	0.423692	0.363231	0.66775	0.593846	0.520615
0.597846	0.48096	0.412308	0.9445	0.690118	0.582833
0.504333	0.442	0.395333	0.678	0.633143	0.607077
0.5	0.423429	0.361091	0.658476	0.588462	0.511478
0.489	0.373333	0.324	0.63275	0.526435	0.436444
0.50032	0.479	0.443478	0.6915	0.604	0.546824
0.566769	0.499538	0.443259	0.647231	0.563652	0.545926
0.489684	0.406182	0.383304	0.581176	0.506857	0.454286
0.531619	0.478545	0.415778	0.659333	0.582476	0.5318
0.456	0.458444	0.407	0.543692	0.530667	0.480533
0.598	0.5082	0.4316	0.919	0.724	0.6202
0.5416	0.455077	0.398095	0.720174	0.634	0.5992
0.544571	0.4825	0.411478	0.766286	0.661333	0.579826

## Sheet: Swing time
0.05			0.12
Low	Mod	High	Low	Mod	High
0.671	0.653143	0.635478	0.454526	0.5005	0.486095
0.666154	0.687385	0.684154	0.39925	0.434615	0.459231
0.589231	0.6384	0.666308	0.574833	0.521412	0.493
0.595667	0.637714	0.650667	0.392364	0.442857	0.48
0.651158	0.74	0.743455	0.373333	0.405077	0.417217
0.690667	0.701667	0.709143	0.49725	0.510783	0.528889
0.65568	0.685	0.750261	0.472	0.446	0.529647
0.647692	0.750615	0.863556	0.412615	0.453217	0.492593
0.705053	0.678909	0.736522	0.453176	0.491429	0.525714
0.687048	0.769818	0.742667	0.456222	0.46781	0.503
0.625043	0.584222	0.634	0.435077	0.438333	0.4784
0.7484	0.748	0.7508	0.581	0.562957	0.5522
0.7408	0.830462	0.781714	0.427478	0.466	0.4908
0.653143	0.684333	0.753217	0.469143	0.481524	0.503826

## Sheet: Poling time (%)
0.05			0.12
Low	Mod	High	Low	Mod	High
47.1098	43.0919	40.4207	61.2109	57.4495	55.3768
43.8828	38.1335	34.6798	62.582	57.7412	53.1324
50.3629	42.9674	38.2256	62.1654	56.9625	54.1751
45.8485	40.9368	37.7948	63.343	58.8423	55.8449
43.4345	36.3949	32.6914	63.8176	59.2289	55.0749
41.4524	34.7287	31.3606	55.9956	50.7545	45.2118
43.2803	41.1512	37.1503	59.4327	57.5238	50.7978
46.6684	39.9582	33.9191	61.0684	55.4301	52.5678
40.9868	37.433	34.2289	56.1874	50.7728	46.3557
43.623	38.3338	35.891	59.1036	55.4588	51.3916
42.1815	43.9685	39.097	55.5486	54.7644	50.1112
44.4147	40.4553	36.502	61.2667	56.2568	52.9
42.2333	35.3997	33.7423	62.7519	57.6364	54.9725
45.4676	41.3512	35.3293	62.0259	57.8667	53.5067

## Sheet: Mean pole power
0.05			0.12
Low	Mod	High	Low	Mod	High
130.745	179.265	221.944	144.39	180.114	221.33
135.767	182.29	232.062	132.242	181.178	228.359
132.146	183.608	232.548	121.583	161.681	205.97
147.215	198.245	242.814	161.647	207.531	250.968
141.557	193.784	249.822	146.532	190.231	242.349
137.431	188.995	245.815	133.164	180.785	233.305
161.795	217.104	281.274	157.652	206.468	259.405
151.26	209.164	252.956	146.005	195.127	240.178
148.982	215.201	262.83	152.729	201.37	251.564
146.718	196.43	251.131	144.538	189.948	253.343
138.912	192.729	254.309	138.889	177.037	227.693
120.946	159.241	210.884	114.226	152.06	195.439
150.332	201.032	251.725	140.588	188.822	235.818
152.617	215.496	285.786	153.871	200.981	254.215

## Sheet: Peak pole power
0.05			0.12
Low	Mod	High	Low	Mod	High
595.6	953.1	1145.5	560	703.3	892.7
554.2	937.7	1300.2	461.3	667.9	916.2
573.9	926.5	1303.6	505.6	648.7	893.9
710.9	1098.6	1593.9	669.7	895.5	1152.2
643.2	1037.9	1482.2	469.8	678.4	913.7
557.2	921.3	1396.8	469.1	671.4	972.2
810.8	1349.4	1882.6	571.4	811.7	1223.6
676.7	1100	1535.4	535	790.1	986.8
767.5	1197.8	1563	574.3	875.5	1145.9
678.5	1110.9	1513.6	513.7	728.9	1097.6
642.5	951.9	1397.3	509.6	692.1	912.5
621.1	998.3	1359.1	466.5	645.7	896.6
700.6	1145.7	1504.1	467.6	675.7	952.8
711.9	1099.8	1584.5	611	849.4	1158.6

## Sheet: Peak pole force
0.05			0.12
Low	Mod	High	Low	Mod	High
377.521	465.887	448.734	556.249	569.919	583.185
331.567	418.225	452.284	451.255	511.553	549.376
396.861	488.822	534.838	459.866	478.684	528.079
385.658	454.343	551.727	532.498	574.141	629.7
423.392	499.912	591.297	583.635	614.231	642.806
417.049	538.806	624.735	470.388	526.212	652.92
587.689	707.684	756.304	711.73	754.423	857.894
434.025	521.73	588.563	554.274	609.909	620.665
520.713	578.79	599.529	584.548	650.015	714.805
408.15	449.327	512.769	512.423	527.68	599.515
398.114	422.079	500.567	522.264	513.011	548.081
402.147	492.479	550.93	494.59	520.302	580.886
431.216	538.782	560.633	494.444	551.364	608.064
442.872	503.576	600.549	544.554	585.173	641.766

[truncated: 16 more sheets: Time to peak pole force, Pole angle at pole plant, Pole angle at pole off, Perpendicular CoM displacement, Cycle Parm, Cycle PT+L, Cycle Parm Relative, Cycle PT+L Relative, Poling Parm Pos, Poling Parm Neg, Poling PT+L Pos, Poling PT+L Neg, Swing Parm Pos, Swing Parm Neg, Swing PT+L Pos, Swing PT+L Neg]
